# Supplementary material for: The “Forgotten” Subtypes of Breast Carcinoma: A Systematic Review of Selected Histological Variants Not Included or Not Recognized as Distinct Entities in the Current World Health Organization Classification of Breast Tumors
Source: Int J Mol Sci. 2024 Aug 1;25(15):8382. doi: 10.3390/ijms25158382 (PMC11313581; doi:10.3390/ijms25158382)
Supplement: Supplementary file 1 [file ijms-25-08382-s001.zip]

Archive with 9 entries (9 files):
- PRISMA_2020_checklist.pdf
- Supplementary Table S1.pdf
- Supplementary Table S2.pdf
- Supplementary Table S3.pdf
- Supplementary Table S4.pdf
- Supplementary Table S5.pdf
- Supplementary Table S6.pdf
- Supplementary Table S7.pdf
- Supplementary Table S8.pdf
